# Supplementary material for: Sulfate-Reducing Bacteria Isolated from an Oil Field in Kazakhstan and a Description of Pseudodesulfovibrio karagichevae sp. nov
Source: Microorganisms. 2024 Dec 11;12(12):2552. doi: 10.3390/microorganisms12122552 (PMC11678503; doi:10.3390/microorganisms12122552)
Supplement: Supplementary file 1 [file microorganisms-12-02552-s001.zip]

Archive with 1 entries (1 files):
- microorganisms-3319699-supplementary.pdf
